# Supplementary material for: Deep learning-driven prediction of drug mechanism of action from large-scale chemical-genetic interaction profiles
Source: J Cheminform. 2022 Mar 12;14:12. doi: 10.1186/s13321-022-00596-6 (PMC8917716; doi:10.1186/s13321-022-00596-6)
Supplement: Supplementary file 3 — Additional file 3: Table S2. Annotation of the M. Tuberculosis genes and clusters. M. tuberculosis genes are represented by gene symbols and the protein RefSeq ID and COG category eggNOG. [file 13321_2022_596_MOESM3_ESM.xlsx]

## Sheet: job_MM_a8sv9jwk_annotations
Class Name	Cluster #	Gene Name	Protein RefSeq ID	COG Category	Function
Tricarboxylic Acid Cycle and Central Carbon Metabolism	1	acn	NP_215991.1	C	aconitate hydratase
	1	dlat	NP_216731.1	C	Dihydrolipoamide acetyltransferase component of pyruvate dehydrogenase complex
	1	fum	NP_215614.1	C	Involved in the TCA cycle. Catalyzes the stereospecific interconversion of fumarate to L-malate
	1	leuB	NP_217511.1	CE	Catalyzes the oxidation of 3-carboxy-2-hydroxy-4- methylpentanoate (3-isopropylmalate) to 3-carboxy-4-methyl-2- oxopentanoate. The product decarboxylates to 4-methyl-2 oxopentanoate
	1	mdh	NP_215756.1	C	Catalyzes the reversible oxidation of malate to oxaloacetate
	1	ndhA	NP_214906.1	C	Pyridine nucleotide-disulphide oxidoreductase
	1	sucC	NP_215466.1	F	Succinyl-CoA synthetase functions in the citric acid cycle (TCA), coupling the hydrolysis of succinyl-CoA to the synthesis of either ATP or GTP and thus represents the only step of substrate-level phosphorylation in the TCA. The beta subunit provides nucleotide specificity of the enzyme and binds the substrate succinate, while the binding sites for coenzyme A and phosphate are found in the alpha …
	1	Rv0338c	NP_214852.1	C	Fe-S oxidoreductase
	1	Rv0526	NP_215040.1	CO	Alkyl hydroperoxide reductase
Translation and tRNA Synthesis	2	alaS	NP_217071.1	J	Catalyzes the attachment of alanine to tRNA(Ala) in a two-step reaction alanine is first activated by ATP to form Ala- AMP and then transferred to the acceptor end of tRNA(Ala). Also edits incorrectly charged Ser-tRNA(Ala) and Gly-tRNA(Ala) via its editing domain
	2	aspS	NP_217088.1	J	Aspartyl-tRNA synthetase with relaxed tRNA specificity since it is able to aspartylate not only its cognate tRNA(Asp) but also tRNA(Asn). Reaction proceeds in two steps L-aspartate is first activated by ATP to form Asp-AMP and then transferred to the acceptor end of tRNA(Asp Asn)
	2	cysS1	YP_177992.1	J	Belongs to the class-I aminoacyl-tRNA synthetase family
	2	infB	NP_217355.1	J	One of the essential components for the initiation of protein synthesis. Protects formylmethionyl-tRNA from spontaneous hydrolysis and promotes its binding to the 30S ribosomal subunits. Also involved in the hydrolysis of GTP during the formation of the 70S ribosomal complex
	2	leuS	NP_214555.1	J	Belongs to the class-I aminoacyl-tRNA synthetase family
	2	metS	NP_215523.1	J	Is required not only for elongation of protein synthesis but also for the initiation of all mRNA translation through initiator tRNA(fMet) aminoacylation
	2	ppm1	NP_216567.1	M	Transfers the fatty acyl group on membrane lipoproteins
	2	prfA	NP_215815.1	J	Peptide chain release factor 1 directs the termination of translation in response to the peptide chain termination codons UAG and UAA
	2	proS	NP_217361.1	J	Catalyzes the attachment of proline to tRNA(Pro) in a two-step reaction proline is first activated by ATP to form Pro- AMP and then transferred to the acceptor end of tRNA(Pro). As ProRS can inadvertently accommodate and process non-cognate amino acids such as alanine and cysteine, to avoid such errors it has two additional distinct editing activities against alanine. One activity is designated a…
	2	trpS	NP_217853.1	J	Tryptophanyl-tRNA synthetase
	2	tyrS	NP_216205.1	J	Catalyzes the attachment of tyrosine to tRNA(Tyr) in a two-step reaction tyrosine is first activated by ATP to form Tyr- AMP and then transferred to the acceptor end of tRNA(Tyr)
Non-Aromatic Amino Acid Biosynthesis	3	argC	NP_216168.1	E	Catalyzes the NADPH-dependent reduction of N-acetyl-5- glutamyl phosphate to yield N-acetyl-L-glutamate 5-semialdehyde
	3	argG	NP_216174.1	E	Belongs to the argininosuccinate synthase family. Type 1 subfamily
	3	asnB	NP_216717.1	E	Asparagine synthase
	3	aspB	NP_218082.1	E	Aminotransferase
	3	dapB	NP_217289.1	E	Catalyzes the conversion of 4-hydroxy- tetrahydrodipicolinate (HTPA) to tetrahydrodipicolinate
	3	dapE	YP_177796.1	E	succinyl-diaminopimelate desuccinylase
	3	dapF	NP_217242.1	E	Catalyzes the stereoinversion of LL-2,6- diaminoheptanedioate (L,L-DAP) to meso-diaminoheptanedioate (meso- DAP), a precursor of L-lysine and an essential component of the bacterial peptidoglycan
	3	gltB	NP_218376.1	E	glutamate synthase
	3	ilvC	NP_217517.3	EH	Involved in the biosynthesis of branched-chain amino acids (BCAA). Catalyzes an alkyl-migration followed by a ketol- acid reduction of (S)-2-acetolactate (S2AL) to yield (R)-2,3- dihydroxy-isovalerate. In the isomerase reaction, S2AL is rearranged via a Mg-dependent methyl migration to produce 3- hydroxy-3-methyl-2-ketobutyrate (HMKB). In the reductase reaction, this 2-ketoacid undergoes a metal-…
	3	leuA	NP_218227.3	E	Catalyzes the condensation of the acetyl group of acetyl-CoA with 3-methyl-2-oxobutanoate (2-oxoisovalerate) to form 3-carboxy-3-hydroxy-4-methylpentanoate (2-isopropylmalate)
	3	lysA	NP_215809.1	E	Specifically catalyzes the decarboxylation of meso- diaminopimelate (meso-DAP) to L-lysine
	3	serC	NP_215399.1	E	Catalyzes the reversible conversion of 3- phosphohydroxypyruvate to phosphoserine and of 3-hydroxy-2-oxo-4- phosphonooxybutanoate to phosphohydroxythreonine
	3	Rv2747	NP_217263.1	E	N-acetylglutamate synthase
Aromatic Amino Acid Biosynthesis	4	aroF	NP_217056.1	E	Catalyzes the anti-1,4-elimination of the C-3 phosphate and the C-6 proR hydrogen from 5-enolpyruvylshikimate-3-phosphate (EPSP) to yield chorismate, which is the branch point compound that serves as the starting substrate for the three terminal pathways of aromatic amino acid biosynthesis. This reaction introduces a second double bond into the aromatic ring system
	4	hisI	NP_216638.2	E	Catalyzes the hydrolysis of the adenine ring of phosphoribosyl-AMP
	4	proB	NP_216955.1	E	Catalyzes the transfer of a phosphate group to glutamate to form L-glutamate 5-phosphate
	4	proC	NP_215014.1	E	Catalyzes the reduction of 1-pyrroline-5-carboxylate (PCA) to L-proline
	4	trpG	YP_177615.1	EH	Anthranilate synthase
Stress Protection and Pathway Equilibration	5	canB	NP_218105.1	P	reversible hydration of carbon dioxide
	5	cstA	NP_217579.1	T	Carbon starvation protein
	5	dnaK	NP_214864.1	O	Heat shock 70 kDa protein
	5	efpA	NP_217362.1	EGP	Major facilitator Superfamily
	5	ftsK	NP_217264.1	D	FtsK SpoIIIE
	5	nrdH	NP_217569.1	O	(Glutaredoxin-like protein) NrdH
	5	otsA	NP_218007.1	G	Probably involved in the osmoprotection via the biosynthesis of trehalose and in the production of glycogen and alpha-glucan via the TreS-Pep2 branch involved in the biosynthesis of maltose-1-phosphate (M1P). Catalyzes the transfer of glucose from UDP-glucose (UDP-Glc) to D-glucose 6-phosphate (Glc-6-P) to form trehalose-6-phosphate. Probably also able to use ADP-Glc, CDP-Glc, GDP-Glc and TDP-Glc…
	5	parA	NP_218434.2	D	chromosome partitioning
	5	secY	NP_215246.1	U	The central subunit of the protein translocation channel SecYEG. Consists of two halves formed by TMs 1-5 and 6-10. These two domains form a lateral gate at the front which open onto the bilayer between TMs 2 and 7, and are clamped together by SecE at the back. The channel is closed by both a pore ring composed of hydrophobic SecY resides and a short helix (helix 2A) on the extracellular side of …
tRNA and Nascent Polypeptide Modification	6	def	NP_214943.1	J	Removes the formyl group from the N-terminal Met of newly synthesized proteins. Requires at least a dipeptide for an efficient rate of reaction. N-terminal L-methionine is a prerequisite for activity but the enzyme has broad specificity at other positions
	6	fmt	NP_215922.1	J	Attaches a formyl group to the free amino group of methionyl-tRNA(fMet). The formyl group appears to play a dual role in the initiator identity of N-formylmethionyl-tRNA by promoting its recognition by IF2 and preventing the misappropriation of this tRNA by the elongation apparatus
	6	gpsI	NP_217299.1	J	Involved in mRNA degradation. Catalyzes the phosphorolysis of single-stranded polyribonucleotides processively in the 3'- to 5'-direction
	6	iscS	NP_217541.1	E	Cysteine desulfurase
	6	mprB	NP_215497.1	T	PhoQ Sensor
	6	pcnA	YP_178026.1	J	poly(A) polymerase
	6	pyrB	NP_215896.1	F	Belongs to the ATCase OTCase family
	6	trmD	NP_217422.1	J	Belongs to the RNA methyltransferase TrmD family
	6	Rv1339	NP_215855.1	S	Metal-dependent hydrolases of the beta-lactamase superfamily III
	6	Rv2190c	NP_216706.1	M	NlpC/P60 family
Folate and Purine Metabolism	7	dfrA	NP_217279.1	H	Key enzyme in folate metabolism. Catalyzes an essential reaction for de novo glycine and purine synthesis, and for DNA precursor synthesis
	7	folB	YP_177996.1	H	Catalyzes the conversion of 7,8-dihydroneopterin to 6- hydroxymethyl-7,8-dihydropterin
	7	metE	NP_215649.1	E	Catalyzes the transfer of a methyl group from 5- methyltetrahydrofolate to homocysteine resulting in methionine formation
	7	purL	NP_215318.1	F	Part of the phosphoribosylformylglycinamidine synthase complex involved in the purines biosynthetic pathway. Catalyzes the ATP-dependent conversion of formylglycinamide ribonucleotide (FGAR) and glutamine to yield formylglycinamidine ribonucleotide (FGAM) and glutamate. The FGAM synthase complex is composed of three subunits. PurQ produces an ammonia molecule by converting glutamine to glutamate.…
	7	rocA	NP_215703.1	C	Dehydrogenase
DNA Replication and Transcription Regulation	8	dnaN	NP_214516.1	L	Confers DNA tethering and processivity to DNA polymerases and other proteins. Acts as a clamp, forming a ring around DNA (a reaction catalyzed by the clamp-loading complex) which diffuses in an ATP-independent manner freely and bidirectionally along dsDNA. Initially characterized for its ability to contact the catalytic subunit of DNA polymerase III (Pol III), a complex, multichain enzyme respons…
	8	gyrA	NP_214520.1	L	A type II topoisomerase that negatively supercoils closed circular double-stranded (ds) DNA in an ATP-dependent manner to modulate DNA topology and maintain chromosomes in an underwound state. Negative supercoiling favors strand separation, and DNA replication, transcription, recombination and repair, all of which involve strand separation. Also able to catalyze the interconversion of other topol…
	8	gyrB	NP_214519.2	L	A type II topoisomerase that negatively supercoils closed circular double-stranded (ds) DNA in an ATP-dependent manner to modulate DNA topology and maintain chromosomes in an underwound state. Negative supercoiling favors strand separation, and DNA replication, transcription, recombination and repair, all of which involve strand separation. Also able to catalyze the interconversion of other topol…
	8	lipU	NP_215592.1	I	Alpha beta hydrolase
	8	nusA	NP_217357.1	K	Participates in both transcription termination and antitermination
	8	topA	NP_218163.1	L	Releases the supercoiling and torsional tension of DNA, which is introduced during the DNA replication and transcription, by transiently cleaving and rejoining one strand of the DNA duplex. Introduces a single-strand break via transesterification at a target site in duplex DNA. The scissile phosphodiester is attacked by the catalytic tyrosine of the enzyme, resulting in the formation of a DNA-(5'…
	8	Rv0260c	NP_214774.1	HK	Uroporphyrinogen-III synthase
	8	Rv0282	NP_214796.1	O	secretion
	8	Rv3644c	NP_218161.1	L	DNA polymerase III
Lipid and Lipid Cofactor Synthesis	9	dxr	NP_217386.2	I	Catalyzes the NADP-dependent rearrangement and reduction of 1-deoxy-D-xylulose-5-phosphate (DXP) to 2-C-methyl-D-erythritol 4-phosphate (MEP)
	9	fadD30	NP_214918.1	F	Catalyzes the activation of long-chain fatty acids as acyl-adenylates (acyl-AMP), which are then transferred to the multifunctional polyketide synthase (PKS) for further chain extension
	9	fadD32	NP_218318.1	IQ	Activates fatty acids by binding to coenzyme A
	9	fas	NP_217040.1	IQ	synthase
	9	grcC1	NP_215076.1	H	Belongs to the FPP GGPP synthase family
	9	kasA	NP_216761.1	IQ	Belongs to the beta-ketoacyl-ACP synthases family
	9	kasB	NP_216762.1	IQ	Belongs to the beta-ketoacyl-ACP synthases family
	9	lipA	NP_216734.1	H	Catalyzes the radical-mediated insertion of two sulfur atoms into the C-6 and C-8 positions of the octanoyl moiety bound to the lipoyl domains of lipoate-dependent enzymes, thereby converting the octanoylated domains into lipoylated derivatives
	9	menD	NP_215069.1	H	Catalyzes the thiamine diphosphate-dependent decarboxylation of 2-oxoglutarate and the subsequent addition of the resulting succinic semialdehyde-thiamine pyrophosphate anion to isochorismate to yield 2-succinyl-5-enolpyruvyl-6-hydroxy-3- cyclohexene-1-carboxylate (SEPHCHC)
	9	menE	NP_215056.1	IQ	O-succinylbenzoic acid--CoA ligase
	9	menH	YP_177738.1	H	Methyltransferase required for the conversion of demethylmenaquinol (DMKH2) to menaquinol (MKH2)
Glycolysis and Gluconeogenesis	10	eno	NP_215539.1	F	Catalyzes the reversible conversion of 2- phosphoglycerate into phosphoenolpyruvate. It is essential for the degradation of carbohydrates via glycolysis
	10	fba	NP_214877.1	G	fructose-bisphosphate aldolase
	10	gcvB	NP_216348.1	E	The glycine cleavage system catalyzes the degradation of glycine. The P protein binds the alpha-amino group of glycine through its pyridoxal phosphate cofactor
	10	gcvH	NP_216342.1	E	The glycine cleavage system catalyzes the degradation of glycine. The H protein shuttles the methylamine group of glycine from the P protein to the T protein
	10	glcB	NP_216353.1	C	Involved in the glycolate utilization. Catalyzes the condensation and subsequent hydrolysis of acetyl-coenzyme A (acetyl-CoA) and glyoxylate to form malate and CoA
	10	glgB	NP_215842.1	G	Catalyzes the formation of the alpha-1,6-glucosidic linkages in glycogen by scission of a 1,4-alpha-linked oligosaccharide from growing alpha-1,4-glucan chains and the subsequent attachment of the oligosaccharide to the alpha-1,6 position
	10	otsB1	YP_177855.1	G	hydrolase, family 65, central catalytic
	10	tpi	NP_215954.1	G	Involved in the gluconeogenesis. Catalyzes stereospecifically the conversion of dihydroxyacetone phosphate (DHAP) to D-glyceraldehyde-3-phosphate (G3P)
Peptidoglycan and Precursor Synthesis	11	ftsW	NP_216670.1	D	Belongs to the SEDS family
	11	manA	NP_217772.1	G	mannose-6-phosphate isomerase
	11	murA	NP_215831.1	M	Belongs to the EPSP synthase family. MurA subfamily
	11	murC	NP_216668.1	M	Belongs to the MurCDEF family
	11	murD	NP_216671.3	M	Cell wall formation. Catalyzes the addition of glutamate to the nucleotide precursor UDP-N-acetylmuramoyl-L-alanine (UMA)
	11	murG	NP_216669.1	M	Cell wall formation. Catalyzes the transfer of a GlcNAc subunit on undecaprenyl-pyrophosphoryl-MurNAc-pentapeptide (lipid intermediate I) to form undecaprenyl-pyrophosphoryl-MurNAc- (pentapeptide)GlcNAc (lipid intermediate II)
Purine and Pyrimidine Metabolism	12	gca	NP_214626.1	GM	GDP-mannose 4,6 dehydratase
	12	glmU	NP_215534.1	M	Catalyzes the last two sequential reactions in the de novo biosynthetic pathway for UDP-N-acetylglucosamine (UDP- GlcNAc). The C-terminal domain catalyzes the transfer of acetyl group from acetyl coenzyme A to glucosamine-1-phosphate (GlcN-1-P) to produce N-acetylglucosamine-1-phosphate (GlcNAc-1-P), which is converted into UDP-GlcNAc by the transfer of uridine 5- monophosphate (from uridine 5-tr…
	12	guaB2	NP_217928.1	F	Catalyzes the conversion of inosine 5'-phosphate (IMP) to xanthosine 5'-phosphate (XMP), the first committed and rate- limiting step in the de novo synthesis of guanine nucleotides, and therefore plays an important role in the regulation of cell growth
	12	nrdF2	YP_177921.1	F	Provides the precursors necessary for DNA synthesis. Catalyzes the biosynthesis of deoxyribonucleotides from the corresponding ribonucleotides
	12	purD	NP_215286.1	F	Belongs to the GarS family
	12	purM	NP_215324.1	F	Phosphoribosylformylglycinamidine cyclo-ligase
	12	pyrH	NP_217399.1	F	Catalyzes the reversible phosphorylation of UMP to UDP
	12	thyA	NP_217280.1	F	Catalyzes the reductive methylation of 2'-deoxyuridine- 5'-monophosphate (dUMP) to 2'-deoxythymidine-5'-monophosphate (dTMP) while utilizing 5,10-methylenetetrahydrofolate (mTHF) as the methyl donor and reductant in the reaction, yielding dihydrofolate (DHF) as a by-product. This enzymatic reaction provides an intracellular de novo source of dTMP, an essential precursor for DNA biosynthesis
Porphyrin-compound Synthesis	13	hemA	NP_215023.1	H	Catalyzes the NADPH-dependent reduction of glutamyl- tRNA(Glu) to glutamate 1-semialdehyde (GSA)
	13	hemB	NP_215026.1	H	Belongs to the ALAD family
	13	hemC	NP_215024.1	H	Tetrapolymerization of the monopyrrole PBG into the hydroxymethylbilane pre-uroporphyrinogen in several discrete steps
	13	hemL	NP_215038.1	H	Aminotransferase
	13	hemZ	NP_216001.1	H	Catalyzes the ferrous insertion into protoporphyrin IX
