# Supplementary material for: Deep learning-driven prediction of drug mechanism of action from large-scale chemical-genetic interaction profiles
Source: J Cheminform. 2022 Mar 12;14:12. doi: 10.1186/s13321-022-00596-6 (PMC8917716; doi:10.1186/s13321-022-00596-6)
Supplement: Supplementary file 4 — Additional file 4: Table S6. Ground truth and prediction of curated M. Tuberculosis inhibitors. [file 13321_2022_596_MOESM4_ESM.xlsx]

## Sheet: Sheet1
Drug Name	Target Gene	Target Cluster (C)	Predicted Scores of Gene Clusters (C)													References
			C1	C2	C3	C4	C5	C6	C7	C8	C9	C10	C11	C12	C13
IDR-0106878	eno	C10	0.700918	0.615432	0.708308	0.697451	0.71492	0.684007	0.665047	0.724983	0.696343	0.697394	0.631275	0.70897	0.652864	Wescott et al. 2018			Positive
2471-80	topA	C8	0.503388	0.432585	0.436292	0.580058	0.453936	0.582072	0.367092	0.484979	0.6195	0.547705	0.309287	0.547472	0.550451	Sandhaus et al. 2016			Negative
actinonin	def	C6	0.00350922	0.00294309	0.00366783	0.0049148	0.00444906	0.00352295	0.0120286	0.00448842	0.00327666	0.00428819	0.0233356	0.0040027	0.00550461	Teo et al. 2006			True Positive
amsacrine	topA	C8	0.151716	0.115744	0.169357	0.209589	0.201961	0.176859	0.144942	0.212062	0.186352	0.148267	0.199661	0.179967	0.265309	Szafran et al. 2018			False Negative
amycobactin	secY	C5	0.116076	0.110858	0.153024	0.152197	0.149225	0.13947	0.151236	0.182101	0.114168	0.148269	0.218742	0.157863	0.173952	Quigley et al. 2020
AN2679	leuS	C2	0.0134876	0.0134712	0.0134429	0.0165054	0.0175682	0.0131671	0.0239535	0.0164172	0.0106673	0.0124162	0.0365758	0.0110123	0.0245865	Palencia et al. 2016
azaserine	gltB	C3	0.0259349	0.02332	0.0302463	0.0304562	0.0293027	0.0230033	0.0404508	0.0376699	0.021871	0.0268054	0.0483992	0.0283336	0.0324624	Lamichhane et al. 2003
BB-3497	def	C6	0.0192005	0.0161801	0.0171082	0.0212155	0.0226083	0.0165494	0.0509689	0.020431	0.0133122	0.01793	0.0782052	0.0148347	0.0200073	Teo et al. 2016
Butein	fas	C9	0.0778387	0.0699497	0.084099	0.0943248	0.0864553	0.0861836	0.082717	0.0893839	0.0794508	0.0800528	0.0954848	0.0977478	0.0881705	Brown et al. 2007
CCA34	fadD32	C9	0.20023	0.141973	0.203889	0.230874	0.215705	0.215411	0.19098	0.221927	0.22239	0.203773	0.214587	0.218296	0.260549	Stanley et al. 2013
Compound 1_gurcha	aspS	C2	0.0726041	0.0469795	0.0600681	0.0733126	0.0625209	0.0615462	0.0787488	0.0728845	0.0578317	0.0560252	0.0728875	0.065233	0.0791182	Gurcha et al. 2014
Compound 1_buchieri	canB	C5	0.0636076	0.057026	0.0772562	0.0800801	0.0831955	0.0595147	0.0782977	0.0839778	0.0551868	0.0740126	0.105177	0.0830503	0.0645499	Buchieri et al. 2013
Compound 1_murugesan	ndhA	C1	0.00738691	0.00544923	0.00749422	0.00926713	0.0103706	0.00721744	0.0108019	0.00797142	0.00539032	0.00685626	0.022366	0.00711286	0.0108666	Murugesan et al. 2018
Compound 14_jeankumar	gyrB	C8	0.20359	0.157019	0.194185	0.273023	0.236999	0.219836	0.195029	0.243022	0.227787	0.220626	0.22495	0.227156	0.28423	Jeankumar et al. 2013
Compound 14_krishna	ilvC	C3	0.0603817	0.0518979	0.0573275	0.083211	0.0733181	0.0658055	0.0653783	0.064093	0.0600854	0.0583113	0.0944053	0.0679624	0.0795624	Krishna et al. 2019
Compound 14_palencia	leuS	C2	0.0420127	0.0362816	0.0385164	0.0528208	0.0512209	0.0422665	0.0532246	0.0501077	0.0408421	0.0398393	0.0703639	0.036989	0.0661594	Palencia et al. 2016
Compound 15	trmD	C6	0.232726	0.192075	0.195748	0.241522	0.231784	0.263414	0.199598	0.225733	0.259638	0.260212	0.174679	0.259544	0.248311	Zhong et al. 2019
Compound 16	ilvC	C3	0.0771556	0.0718595	0.0867177	0.0996814	0.107277	0.0969515	0.0893386	0.110194	0.0870389	0.0891999	0.108669	0.103443	0.106782	Krishna et al. 2019
Compound 18b	dxr	C9	0.00494362	0.00427312	0.00485725	0.00585954	0.00620123	0.00454422	0.0180874	0.00575232	0.00358468	0.00511785	0.0348041	0.00411614	0.00717819	San Jose et al. 2013
Compound 29e	trmD	C6	0.0778469	0.0501783	0.0652326	0.0859285	0.0802757	0.108306	0.0718929	0.0942668	0.075842	0.0645886	0.086386	0.0801371	0.124877	Whitehouse et al. 2019
Compound 4c	def	C6	0.0303057	0.0294447	0.0317796	0.0358346	0.0414558	0.0277571	0.0396035	0.0347211	0.0238121	0.0292076	0.0568649	0.0298385	0.0335096	Gokhale and Telvekar 2020
Compound 7	fum	C1	0.010508	0.00922832	0.0118218	0.014414	0.0166541	0.012231	0.0156215	0.0155592	0.0101268	0.0116736	0.0321486	0.011896	0.0202464	Kasbekar et al. 2016
D155931	dlat	C1	0.0487022	0.0484836	0.0587406	0.0743902	0.066103	0.0621421	0.0606056	0.0607893	0.0620235	0.0661076	0.091567	0.0672605	0.0786752	Bryk et al. 2008
DC-159a	gyrA	C8	0.83615	0.810644	0.858704	0.840756	0.816657	0.83613	0.804556	0.86111	0.848465	0.851428	0.78764	0.85338	0.841871	Yamaguchi et al. 2016
Fc14-584B	canB	C5	0.294883	0.281738	0.34377	0.37195	0.359169	0.349317	0.389669	0.45764	0.322662	0.335816	0.399734	0.327301	0.370853	Aspatwar et al. 2017
GSK3011724A	kasA	C9	0.00759273	0.00499468	0.00717576	0.00925605	0.0104746	0.00624226	0.0124929	0.00949577	0.0052083	0.00544288	0.0255485	0.00581852	0.0134136	Abrahams et al. 2016
GSK85A	aspS	C2	0.181236	0.133713	0.199558	0.231788	0.245278	0.222027	0.167224	0.242208	0.221106	0.201754	0.252959	0.218271	0.276494	Soto et al. 2018
GSK92A	aspS	C2	0.165409	0.132654	0.165855	0.182274	0.180239	0.187898	0.196236	0.198666	0.153528	0.154746	0.21209	0.166939	0.214024	Soto et al. 2018
GSK93A	aspS	C2	0.10358	0.0808367	0.105904	0.133369	0.113724	0.111458	0.1229	0.137308	0.088169	0.101461	0.149477	0.114893	0.145473	Soto et al. 2018
GSK97C	aspS	C2	0.155858	0.143326	0.181	0.193903	0.190442	0.189553	0.163416	0.200442	0.175732	0.172949	0.208633	0.198211	0.185583	Soto et al. 2018
IMT007	glgB	C10	0.0896976	0.0809557	0.080665	0.109013	0.0966665	0.0990225	0.110567	0.112479	0.0795333	0.0766302	0.123603	0.0845532	0.135539	Dkhar et al 2015
LBK-611	def	C6	0.00777674	0.00678965	0.00775891	0.00883293	0.00997565	0.00743392	0.027983	0.00956687	0.00573079	0.00775551	0.0473676	0.0072872	0.0101663	Teo et al. 2016
MB16695	glgB	C10	0.126817	0.116518	0.1325	0.130185	0.130823	0.113275	0.149078	0.156829	0.0905351	0.101721	0.172605	0.121806	0.112261	Dkhar et al 2015
Octoclothepin	parA	C5	0.0469597	0.047166	0.0362337	0.0760066	0.052399	0.0582433	0.0560648	0.0564186	0.0476564	0.0411958	0.077016	0.038164	0.0867769	Nisa et al. 2010
SC-5217501	guaB2	C12	0.134791	0.130074	0.151732	0.20316	0.177438	0.163399	0.132588	0.159107	0.16506	0.141651	0.200952	0.146872	0.220877	Usha et al. 2012
SC-6655281	guaB2	C12	0.0102442	0.0102243	0.011449	0.0170583	0.0134091	0.0109746	0.0143885	0.0113301	0.0113342	0.00897872	0.0203383	0.0119585	0.015327	Usha et al. 2012
SC-7759844	guaB2	C12	0.0313683	0.029757	0.0288129	0.0455717	0.0440418	0.0362342	0.0366874	0.038403	0.034792	0.0309842	0.0488119	0.0329229	0.0514429	Usha et al. 2012
seconeolitsine	topA	C8	0.167339	0.137407	0.155768	0.219142	0.211213	0.185609	0.15581	0.199149	0.191604	0.174349	0.189353	0.15511	0.244265	Garcia et al. 2018
thiolactomycin	kasA	C9	0.23205	0.177987	0.237677	0.262672	0.251755	0.226506	0.240715	0.256971	0.24743	0.230875	0.260865	0.263867	0.261026	Luckner et al. 2019
THT-1	dfrA	C7	0.0297242	0.0213885	0.0204233	0.0399554	0.0266269	0.032459	0.0556185	0.0378605	0.0278536	0.0243289	0.0761987	0.0281428	0.0386891	Mugumbate et al. 2015
TPSA	glmU	C12	0.00562009	0.00483534	0.00637147	0.00785838	0.00704785	0.00628621	0.0101129	0.00741423	0.00446719	0.00551204	0.02257	0.00756846	0.00793043	Chen et al. 2019
VCC234718	guaB2	C12	0.00855467	0.0060281	0.00847838	0.00978952	0.0117523	0.00851467	0.0122123	0.0117883	0.00675131	0.00626959	0.0242825	0.00756625	0.0144501	Singh et al. 2016
VXc-486	gyrB	C8	0.0262332	0.0234246	0.0290431	0.0329881	0.0373618	0.0291481	0.0422251	0.034845	0.0237635	0.0303652	0.0743752	0.0280888	0.0481423	Locher et al. 2015
Z0933	proB	C4	0.165245	0.138745	0.154198	0.202935	0.183557	0.18134	0.15739	0.171173	0.167328	0.164458	0.191585	0.190161	0.252495	Makafe et al. 2019
References
1	Wescott HH, Zuniga ES, Bajpai A, et al (2018) Identification of Enolase as the Target of 2-Aminothiazoles in Mycobacterium tuberculosis. Front Microbiol 9:2542. https://doi.org/10.3389/fmicb.2018.02542
2	Sandhaus S, Annamalai T, Welmaker G, et al (2016) Small-Molecule Inhibitors Targeting Topoisomerase I as Novel Antituberculosis Agents. Antimicrobial Agents and Chemotherapy 60:4028–4036. https://doi.org/10.1128/AAC.00288-16
3	Teo JWP, Thayalan P, Beer D, et al (2006) Peptide Deformylase Inhibitors as Potent Antimycobacterial Agents. Antimicrobial Agents and Chemotherapy 50:3665–3673. https://doi.org/10.1128/AAC.00555-06
4	Szafran MJ, Kołodziej M, Skut P, et al (2018) Amsacrine Derivatives Selectively Inhibit Mycobacterial Topoisomerase I (TopA), Impair M. smegmatis Growth and Disturb Chromosome Replication. Front Microbiol 9:. https://doi.org/10.3389/fmicb.2018.01592
5	Quigley J, Peoples A, Sarybaeva A, et al (2020) Novel Antimicrobials from Uncultured Bacteria Acting against Mycobacterium tuberculosis. mBio 11:. https://doi.org/10.1128/mBio.01516-20
6	Palencia A, Li X, Bu W, et al (2016) Discovery of Novel Oral Protein Synthesis Inhibitors of Mycobacterium tuberculosis That Target Leucyl-tRNA Synthetase. Antimicrobial Agents and Chemotherapy 60:6271–6280. https://doi.org/10.1128/AAC.01339-16
7	Lamichhane G, Zignol M, Blades NJ, et al (2003) A postgenomic method for predicting essential genes at subsaturation levels of mutagenesis: application to Mycobacterium tuberculosis. Proc Natl Acad Sci U S A 100:7213–7218
8	Brown AK, Papaemmanouil A, Bhowruth V, et al (2007) Flavonoid inhibitors as novel antimycobacterial agents targeting Rv0636, a putative dehydratase enzyme involved in Mycobacterium tuberculosis fatty acid synthase II. Microbiology (Reading) 153:3314–3322. https://doi.org/10.1099/mic.0.2007/009936-0
9	Stanley SA, Kawate T, Iwase N, et al (2013) Diarylcoumarins inhibit mycolic acid biosynthesis and kill Mycobacterium tuberculosis by targeting FadD32. PNAS 110:11565–11570. https://doi.org/10.1073/pnas.1302114110
10	Gurcha SS, Usha V, Cox JAG, et al (2014) Biochemical and Structural Characterization of Mycobacterial Aspartyl-tRNA Synthetase AspS, a Promising TB Drug Target. PLoS One 9:. https://doi.org/10.1371/journal.pone.0113568
11	Buchieri MV, Riafrecha LE, Rodríguez OM, et al (2013) Inhibition of the β-carbonic anhydrases from Mycobacterium tuberculosis with C-cinnamoyl glycosides: Identification of the first inhibitor with anti-mycobacterial activity. Bioorganic & Medicinal Chemistry Letters 23:740–743. https://doi.org/10.1016/j.bmcl.2012.11.085
12	Murugesan D, Ray PC, Bayliss T, et al (2018) 2-Mercapto-Quinazolinones as Inhibitors of Type II NADH Dehydrogenase and Mycobacterium tuberculosis: Structure–Activity Relationships, Mechanism of Action and Absorption, Distribution, Metabolism, and Excretion Characterization. ACS Infect Dis 4:954–969. https://doi.org/10.1021/acsinfecdis.7b00275
13	Jeankumar VU, Renuka J, Santosh P, et al (2013) Thiazole–aminopiperidine hybrid analogues: Design and synthesis of novel Mycobacterium tuberculosis GyrB inhibitors. European Journal of Medicinal Chemistry 70:143–153. https://doi.org/10.1016/j.ejmech.2013.09.025
14	Krishna VS, Zheng S, Rekha EM, et al (2019) Discovery and evaluation of novel Mycobacterium tuberculosis ketol-acid reductoisomerase inhibitors as therapeutic drug leads. J Comput Aided Mol Des 33:357–366. https://doi.org/10.1007/s10822-019-00184-1
15	Zhong W, Pasunooti KK, Balamkundu S, et al (2019) Thienopyrimidinone Derivatives That Inhibit Bacterial tRNA (Guanine37-N1)-Methyltransferase (TrmD) by Restructuring the Active Site with a Tyrosine-Flipping Mechanism. J Med Chem 62:7788–7805. https://doi.org/10.1021/acs.jmedchem.9b00582
16	San Jose G, Jackson ER, Uh E, et al (2013) Design of Potential Bisubstrate Inhibitors against Mycobacterium tuberculosis (Mtb) 1-Deoxy-D-Xylulose 5-Phosphate Reductoisomerase (Dxr)—Evidence of a Novel Binding Mode. Medchemcomm 4:1099–1104. https://doi.org/10.1039/C3MD00085K
17	Whitehouse AJ, Thomas SE, Brown KP, et al (2019) Development of Inhibitors against Mycobacterium abscessus tRNA (m1G37) Methyltransferase (TrmD) Using Fragment-Based Approaches. J Med Chem 62:7210–7232. https://doi.org/10.1021/acs.jmedchem.9b00809
18	Gokhale KM, Telvekar VN Novel peptidomimetic peptide deformylase (PDF) inhibitors of Mycobacterium tuberculosis. Chemical Biology & Drug Design n/a: https://doi.org/10.1111/cbdd.13769
19	Kasbekar M, Fischer G, Mott BT, et al (2016) Selective small molecule inhibitor of the Mycobacterium tuberculosis fumarate hydratase reveals an allosteric regulatory site. Proc Natl Acad Sci U S A 113:7503–7508. https://doi.org/10.1073/pnas.1600630113
20	Bryk R, Gold B, Venugopal A, et al (2008) Selective Killing of Nonreplicating Mycobacteria. Cell Host Microbe 3:137–145. https://doi.org/10.1016/j.chom.2008.02.003
21	Yamaguchi T, Yokoyama K, Nakajima C, Suzuki Y (2016) DC-159a Shows Inhibitory Activity against DNA Gyrases of Mycobacterium leprae. PLOS Neglected Tropical Diseases 10:e0005013. https://doi.org/10.1371/journal.pntd.0005013
22	Aspatwar A, Hammarén M, Koskinen S, et al (2017) β-CA-specific inhibitor dithiocarbamate Fc14-584B: a novel antimycobacterial agent with potential to treat drug-resistant tuberculosis. J Enzyme Inhib Med Chem 32:832–840. https://doi.org/10.1080/14756366.2017.1332056
23	Abrahams KA, Chung C, Ghidelli-Disse S, et al (2016) Identification of KasA as the cellular target of an anti-tubercular scaffold. Nature Communications 7:12581. https://doi.org/10.1038/ncomms12581
24	Soto R, Perez-Herran E, Rodriguez B, et al (2018) Identification and characterization of aspartyl-tRNA synthetase inhibitors against Mycobacterium tuberculosis by an integrated whole-cell target-based approach. Scientific Reports 8:12664. https://doi.org/10.1038/s41598-018-31157-3
25	Dkhar HK, Gopalsamy A, Loharch S, et al (2015) Discovery of Mycobacterium tuberculosis α-1,4-Glucan Branching Enzyme (GlgB) Inhibitors by Structure- and Ligand-based Virtual Screening. J Biol Chem 290:76–89. https://doi.org/10.1074/jbc.M114.589200
26	Nisa S, Blokpoel MCJ, Robertson BD, et al (2010) Targeting the chromosome partitioning protein ParA in tuberculosis drug discovery. J Antimicrob Chemother 65:2347–2358. https://doi.org/10.1093/jac/dkq311
27	Usha V, Hobrath JV, Gurcha SS, et al (2012) Identification of Novel Mt-Guab2 Inhibitor Series Active against M. tuberculosis. PLOS ONE 7:e33886. https://doi.org/10.1371/journal.pone.0033886
28	García MT, Carreño D, Tirado-Vélez JM, et al (2018) Boldine-Derived Alkaloids Inhibit the Activity of DNA Topoisomerase I and Growth of Mycobacterium tuberculosis. Front Microbiol 9:. https://doi.org/10.3389/fmicb.2018.01659
29	Luckner SR, Machutta CA, Tonge PJ, Kisker C (2009) Crystal structures of Mycobacterium tuberculosis KasA show mode of action within cell wall biosynthesis and its inhibition by thiolactomycin. Structure 17:1004–1013. https://doi.org/10.1016/j.str.2009.04.012
30	Mugumbate G, Abrahams KA, Cox JAG, et al (2015) Mycobacterial Dihydrofolate Reductase Inhibitors Identified Using Chemogenomic Methods and In Vitro Validation. PLoS One 10:. https://doi.org/10.1371/journal.pone.0121492
31	Chen C, Han X, Yan Q, et al (2019) The Inhibitory Effect of GlmU Acetyltransferase Inhibitor TPSA on Mycobacterium tuberculosis May Be Affected Due to Its Methylation by Methyltransferase Rv0560c. Front Cell Infect Microbiol 9:. https://doi.org/10.3389/fcimb.2019.00251
32	Singh AK, Carette X, Potluri L-P, et al (2016) Investigating essential gene function in Mycobacterium tuberculosis using an efficient CRISPR interference system. Nucleic Acids Res 44:e143. https://doi.org/10.1093/nar/gkw625
33	Locher CP, Jones SM, Hanzelka BL, et al (2015) A Novel Inhibitor of Gyrase B Is a Potent Drug Candidate for Treatment of Tuberculosis and Nontuberculosis Mycobacterial Infections. Antimicrobial Agents and Chemotherapy 59:1455–1465. https://doi.org/10.1128/AAC.04347-14
34	Makafe GG, Hussain M, Surineni G, et al (2019) Quinoline Derivatives Kill Mycobacterium tuberculosis by Activating Glutamate Kinase. Cell Chemical Biology 26:1187-1194.e5. https://doi.org/10.1016/j.chembiol.2019.05.003
